# Supplementary material for: Antiseptic-Loaded Casein Hydrogels for Wound Dressings
Source: Pharmaceutics. 2023 Jan 19;15(2):334. doi: 10.3390/pharmaceutics15020334 (PMC9967843; doi:10.3390/pharmaceutics15020334)
Supplement: Supplementary file 1 [file pharmaceutics-15-00334-s001.zip]

Archive with 1 entries (1 files):
- pharmaceutics-2124928-supplementary.pdf
